# Supplementary material for: A Novel Liquid Chromatographic Time-of-Flight Tandem Mass Spectrometric Method for the Determination of Secondary Metabolites in Functional Flours Produced from Grape Seed and Olive Stone Waste
Source: Molecules. 2025 Mar 29;30(7):1527. doi: 10.3390/molecules30071527 (PMC11990682; doi:10.3390/molecules30071527)
Supplement: Supplementary file 1 [file molecules-30-01527-s001.zip]

Archive with 1 entries (1 files):
- molecules-3495158-supplementary.pdf
